# Supplementary material for: Epidemiological Study of Adenoid Cystic Carcinoma and Its Outcomes: Insights from the Surveillance, Epidemiology, and End Results (SEER) Database
Source: Cancers (Basel). 2024 Oct 3;16(19):3383. doi: 10.3390/cancers16193383 (PMC11476411; doi:10.3390/cancers16193383)
Supplement: Supplementary file 1 [file cancers-16-03383-s001.zip]

Archive with 1 entries (1 files):
- cancers-3159058-supplementary.pdf
